# Supplementary material for: Hydroxyapatite/L-Lysine Composite Coating as Glassy Carbon Electrode Modifier for the Analysis and Detection of Nile Blue A
Source: Materials (Basel). 2022 Jun 16;15(12):4262. doi: 10.3390/ma15124262 (PMC9230729; doi:10.3390/ma15124262)
Supplement: Supplementary file 1 [file materials-15-04262-s001.zip]

Archive with 1 entries (1 files):
- materials-1748302-supplementary.pdf
